# Supplementary material for: Expression of a human cDNA in moss results in spliced mRNAs and fragmentary protein isoforms
Source: Commun Biol. 2021 Aug 12;4:964. doi: 10.1038/s42003-021-02486-3 (PMC8361020; doi:10.1038/s42003-021-02486-3)
Supplement: Supplementary file 3 — Supplementary Data 1 [file 42003_2021_2486_MOESM3_ESM.zip]

Archive with 6 entries (6 files):
- Supplementary Data 1/FIX1.tif
- Supplementary Data 1/FIX2.tif
- Supplementary Data 1/FIX3.tif
- Supplementary Data 1/optiFIX1.tif
- Supplementary Data 1/optiFIX2.tif
- Supplementary Data 1/optiFIX3.tif
