# Supplementary material for: Expression of a human cDNA in moss results in spliced mRNAs and fragmentary protein isoforms
Source: Commun Biol. 2021 Aug 12;4:964. doi: 10.1038/s42003-021-02486-3 (PMC8361020; doi:10.1038/s42003-021-02486-3)
Supplement: Supplementary file 7 — Supplementary Data 5 [file 42003_2021_2486_MOESM7_ESM.txt]

Supplementary Data 5: Nucleic acid sequences of FH and optiFH CDS including signal peptide.
>FH
ATGGCTTTCTATAAGATTTCATCTGTTTTTTTCATCTTCTGTTTCTTCTTGATTGCCCTTCCGTTCCACTCGTACGCCGAAGATTGCAATGAACTTCCTCCAAGAAGAAATACAGAAATTCTGACAGGTTCCTGGTCTGACCAAACATATCCAGAAGGCACCCAGGCTATCTATAAATGCCGCCCTGGATATAGATCTCTTGGAAATGTAATAATGGTATGCAGGAAGGGAGAATGGGTTGCTCTTAATCCATTAAGGAAATGTCAGAAAAGGCCCTGTGGACATCCTGGAGATACTCCTTTTGGTACTTTTACCCTTACAGGAGGAAATGTGTTTGAATATGGTGTAAAAGCTGTGTATACATGTAATGAGGGGTATCAATTGCTAGGTGAGATTAATTACCGTGAATGTGACACAGATGGATGGACCAATGATATTCCTATATGTGAAGTTGTGAAGTGTTTACCAGTGACAGCACCAGAGAATGGAAAAATTGTCAGTAGTGCAATGGAACCAGATCGGGAATACCATTTTGGACAAGCAGTACGGTTTGTATGTAACTCAGGCTACAAGATTGAAGGAGATGAAGAAATGCATTGTTCAGACGATGGTTTTTGGAGTAAAGAGAAACCAAAGTGTGTGGAAATTTCATGCAAATCCCCAGATGTTATAAATGGATCTCCTATATCTCAGAAGATTATTTATAAGGAGAATGAACGATTTCAATATAAATGTAACATGGGTTATGAATACAGTGAAAGAGGAGATGCTGTATGCACTGAATCTGGATGGCGTCCGTTGCCTTCATGTGAAGAAAAATCATGTGATAATCCTTATATTCCAAATGGTGACTACTCACCTTTAAGGATTAAACACAGAACTGGAGATGAAATCACGTACCAGTGTAGAAATGGTTTTTATCCTGCAACCCGGGGAAATACAGCAAAATGCACAAGTACTGGCTGGATACCTGCTCCGAGATGTACCTTGAAACCTTGTGATTATCCAGACATTAAACATGGAGGTCTATATCATGAGAATATGCGTAGACCATACTTTCCAGTAGCTGTAGGAAAATATTACTCCTATTACTGTGATGAACATTTTGAGACTCCGTCAGGAAGTTACTGGGATCACATTCATTGCACACAAGATGGATGGTCGCCAGCAGTACCATGCCTCAGAAAATGTTATTTTCCTTATTTGGAAAATGGATATAATCAAAATCATGGAAGAAAGTTTGTACAGGGTAAATCTATAGACGTTGCCTGCCATCCTGGCTACGCTCTTCCAAAAGCGCAGACCACAGTTACATGTATGGAGAATGGCTGGTCTCCTACTCCCAGATGCATCCGTGTCAAAACATGTTCCAAATCAAGTATAGATATTGAGAATGGGTTTATTTCTGAATCTCAGTATACATATGCCTTAAAAGAAAAAGCGAAATATCAATGCAAACTAGGATATGTAACAGCAGATGGTGAAACATCAGGATCAATTACATGTGGGAAAGATGGATGGTCAGCTCAACCCACGTGCATTAAATCTTGTGATATCCCAGTATTTATGAATGCCAGAACTAAAAATGACTTCACATGGTTTAAGCTGAATGACACATTGGACTATGAATGCCATGATGGTTATGAAAGCAATACTGGAAGCACCACTGGTTCCATAGTGTGTGGTTACAATGGTTGGTCTGATTTACCCATATGTTATGAAAGAGAATGCGAACTTCCTAAAATAGATGTACACTTAGTTCCTGATCGCAAGAAAGACCAGTATAAAGTTGGAGAGGTGTTGAAATTCTCCTGCAAACCAGGATTTACAATAGTTGGACCTAATTCCGTTCAGTGCTACCACTTTGGATTGTCTCCTGACCTCCCAATATGTAAAGAGCAAGTACAATCATGTGGTCCACCTCCTGAACTCCTCAATGGGAATGTTAAGGAAAAAACGAAAGAAGAATATGGACACAGTGAAGTGGTGGAATATTATTGCAATCCTAGATTTCTAATGAAGGGACCTAATAAAATTCAATGTGTTGATGGAGAGTGGACAACTTTACCAGTGTGTATTGTGGAGGAGAGTACCTGTGGAGATATACCTGAACTTGAACATGGCTGGGCCCAGCTTTCTTCCCCTCCTTATTACTATGGAGATTCAGTGGAATTCAATTGCTCAGAATCATTTACAATGATTGGACACAGATCAATTACGTGTATTCATGGAGTATGGACCCAACTTCCCCAGTGTGTGGCAATAGATAAACTTAAGAAGTGCAAATCATCAAATTTAATTATACTTGAGGAACATTTAAAAAACAAGAAGGAATTCGATCATAATTCTAACATAAGGTACAGATGTAGAGGAAAAGAAGGATGGATACACACAGTCTGCATAAATGGAAGATGGGATCCAGAAGTGAACTGCTCAATGGCACAAATACAATTATGCCCACCTCCACCTCAGATTCCCAATTCTCACAATATGACAACCACACTGAATTATCGGGATGGAGAAAAAGTATCTGTTCTTTGCCAAGAAAATTATCTAATTCAGGAAGGAGAAGAAATTACATGCAAAGATGGAAGATGGCAGTCAATACCACTCTGTGTTGAAAAAATTCCATGTTCACAACCACCTCAGATAGAACACGGAACCATTAATTCATCCAGGTCTTCACAAGAAAGTTATGCACATGGGACTAAATTGAGTTATACTTGTGAGGGTGGTTTCAGGATATCTGAAGAAAATGAAACAACATGCTACATGGGAAAATGGAGTTCTCCACCTCAGTGTGAAGGCCTTCCTTGTAAATCTCCACCTGAGATTTCTCATGGTGTTGTAGCTCACATGTCAGACAGTTATCAGTATGGAGAAGAAGTTACGTACAAATGTTTTGAAGGTTTTGGAATTGATGGGCCTGCAATTGCAAAATGCTTAGGAGAAAAATGGTCTCACCCTCCATCATGCATAAAAACAGATTGTCTCAGTTTACCTAGCTTTGAAAATGCCATACCCATGGGAGAGAAGAAGGATGTGTATAAGGCGGGTGAGCAAGTGACTTACACTTGTGCAACATATTACAAAATGGATGGAGCCAGTAATGTAACATGCATTAATAGCAGATGGACAGGAAGGCCAACATGCAGAGACACCTCCTGTGTGAATCCGCCCACAGTACAAAATGCTTATATAGTGTCGAGACAGATGAGTAAATATCCATCTGGTGAGAGAGTACGTTATCAATGTAGGAGCCCTTATGAAATGTTTGGGGATGAAGAAGTGATGTGTTTAAATGGAAACTGGACGGAACCACCTCAATGCAAAGATTCTACAGGAAAATGTGGGCCCCCTCCACCTATTGACAATGGGGACATTACTTCATTCCCGTTGTCAGTATATGCTCCAGCTTCATCAGTTGAGTACCAATGCCAGAACTTGTATCAACTTGAGGGTAACAAGCGAATAACATGTAGAAATGGACAATGGTCAGAACCACCAAAATGCTTACATCCGTGTGTAATATCCCGAGAAATTATGGAAAATTATAACATAGCATTAAGGTGGACAGCCAAACAGAAGCTGTATTCGAGAACAGGTGAATCAGTTGAATTTGTGTGTAAACGGGGATATCGTCTTTCATCACGTTCTCACACATTGCGAACAACATGTTGGGATGGGAAACTGGAGTATCCAACTTGTGCAAAAAGA
>optiFH
ATGGCTTTCTACAAGATTTCATCTGTTTTCTTCATCTTCTGCTTCTTCTTGATTGCCCTTCCGTTCCACTCGTACGCCGAGGATTGCAACGAGCTTCCTCCAAGAAGAAACACAGAGATTCTGACAGGTTCCTGGTCTGACCAGACATACCCAGAGGGCACCCAGGCTATCTACAAGTGCCGCCCTGGATACAGATCTCTTGGAAACATCATCATGGTATGCAGGAAGGGAGAGTGGGTTGCTCTTAACCCATTAAGGAAGTGCCAGAAGAGGCCCTGCGGACACCCTGGAGATACTCCTTTCGGTACTTTCACCCTTACAGGAGGAAACGTGTTCGAGTACGGTGTAAAGGCTGTGTACACATGCAACGAGGGGTACCAGTTGCTAGGTGAGATTAACTACCGTGAGTGCGACACAGATGGATGGACCAACGATATTCCTATCTGCGAGGTTGTGAAGTGCTTACCAGTGACAGCACCAGAGAACGGAAAGATTGTCAGTAGTGCAATGGAGCCAGATCGGGAGTACCACTTCGGACAGGCAGTACGGTTCGTATGCAACTCAGGCTACAAGATTGAGGGAGATGAGGAGATGCACTGCTCAGACGATGGTTTCTGGAGTAAGGAGAAGCCAAAGTGCGTGGAGATTTCATGCAAGTCCCCAGATGTTATCAACGGATCTCCTATCTCTCAGAAGATTATTTACAAGGAGAACGAGCGATTCCAGTACAAGTGCAACATGGGTTACGAGTACAGTGAGAGAGGAGATGCTGTATGCACTGAGTCTGGATGGCGTCCGTTGCCTTCATGCGAGGAGAAGTCATGCGATAACCCTTACATTCCAAACGGTGACTACTCACCTTTAAGGATTAAGCACAGAACTGGAGATGAGATCACGTACCAGTGCAGAAACGGTTTCTACCCTGCAACCCGGGGAAACACAGCAAAGTGCACAAGTACTGGCTGGATCCCTGCTCCGAGATGCACCTTGAAGCCTTGCGATTACCCAGACATTAAGCACGGAGGTCTATACCACGAGAATATGCGACGGCCTTATTTTCCGGTAGCTGTAGGAAAGTACTACTCCTACTACTGCGATGAGCACTTCGAGACTCCGTCAGGAAGTTACTGGGATCACATTCACTGCACACAGGATGGATGGTCGCCAGCAGTACCATGCCTCAGAAAGTGCTACTTCCCTTACTTGGAGAACGGATACAACCAGAACTACGGAAGAAAGTTCGTACAGGGTAAGTCTATCGACGTTGCCTGCCACCCTGGCTACGCTCTTCCAAAGGCGCAGACCACAGTTACATGCATGGAGAACGGCTGGTCTCCTACTCCCAGATGCATCCGTGTCAAGACATGCTCCAAGTCAAGTATCGATATTGAGAACGGGTTCATTTCTGAGTCTCAGTACACATACGCCTTAAAGGAGAAGGCGAAGTACCAGTGCAAGCTAGGATACGTAACAGCAGATGGTGAGACATCAGGATCAATTACATGCGGGAAGGATGGATGGTCAGCTCAGCCCACGTGCATTAAGTCTTGCGATATCCCAGTATTCATGAACGCCAGAACTAAGAACGACTTCACATGGTTCAAGCTGAACGACACATTGGACTACGAGTGCCACGATGGTTACGAGAGCAACACTGGAAGCACCACTGGTTCCATCGTGTGCGGTTACAACGGTTGGTCTGATTTACCCATCTGCTACGAGAGAGAGTGCGAGCTTCCTAAGATCGATGTACACTTAGTTCCTGATCGCAAGAAGGACCAGTACAAGGTTGGAGAGGTGTTGAAGTTCTCCTGCAAGCCAGGATTCACAATCGTTGGACCTAACTCCGTTCAGTGCTACCACTTCGGATTGTCTCCTGACCTCCCAATCTGCAAGGAGCAGGTACAGTCATGTGGACCACCACCAGAACTTCTCAACGGGAACGTTAAGGAGAAGACGAAGGAGGAGTACGGACACAGTGAGGTGGTGGAGTACTACTGCAACCCTAGATTCCTAATGAAGGGACCTAACAAGATTCAGTGCGTTGATGGAGAGTGGACAACTTTACCAGTGTGCATTGTGGAGGAGAGTACCTGCGGAGATATCCCTGAGCTTGAGCACGGCTGGGCCCAGCTTTCTTCCCCTCCTTACTACTACGGAGATTCAGTGGAGTTCAACTGCTCAGAGTCATTCACAATGATTGGACACAGATCAATTACGTGCATTCACGGAGTATGGACCCAGCTTCCCCAGTGCGTGGCAATCGATAAGCTTAAGAAGTGCAAGTCATCAAACTTAATTATCCTTGAGGAGCACTTAAAGAACAAGAAGGAGTTCGATCACAACTCTAACATTAGATATCGGTGTCGTGGAAAGGAGGGATGGATCCACACAGTCTGCATCAACGGAAGATGGGATCCAGAGGTGAACTGCTCAATGGCACAGATCCAGTTATGCCCACCTCCACCTCAGATTCCCAACTCTCACAACATGACAACCACACTGAACTATCGAGACGGTGAAAAAGTTTCAGTTCTTTGCCAGGAGAACTACCTAATTCAGGAGGGAGAGGAGATTACATGCAAGGATGGAAGATGGCAGTCAATCCCACTCTGCGTTGAGAAGATTCCATGCTCACAGCCACCTCAGATCGAGCACGGAACCATTAACTCATCCAGGTCTTCACAGGAGAGTTACGCACACGGGACTAAGTTGAGTTACACTTGCGAGGGTGGTTTCAGGATCTCTGAGGAGAACGAGACAACATGCTACATGGGAAAGTGGAGTTCTCCACCTCAGTGCGAGGGCCTTCCTTGCAAGTCTCCACCTGAGATTTCTCACGGTGTTGTAGCTCACATGTCAGACAGTTACCAGTACGGAGAGGAGGTTACGTACAAGTGCTTCGAGGGTTTCGGAATTGATGGGCCTGCAATTGCAAAGTGCTTAGGAGAGAAGTGGTCTCACCCTCCATCATGCATCAAGACAGATTGCCTCAGTTTACCTAGCTTCGAGAACGCCATCCCCATGGGAGAGAAGAAGGATGTGTACAAGGCGGGTGAGCAGGTGACTTACACTTGCGCAACATACTACAAGATGGATGGAGCCAGTAACGTAACATGCATTAACAGCCGATGGACTGGTCGTCCTACGTGCAGAGACACCTCCTGCGTGAACCCGCCCACAGTACAGAACGCTTACATCGTGTCGAGACAGATGAGTAAGTACCCATCTGGTGAGAGAGTACGTTACCAGTGCAGGAGCCCTTACGAGATGTTCGGGGATGAGGAGGTGATGTGCTTAAACGGAAACTGGACGGAGCCACCTCAGTGCAAGGACTCGACAGGAAAGTGCGGGCCCCCTCCACCTATTGACAACGGGGACATTACTTCATTCCCGTTGTCAGTATACGCTCCAGCTTCATCAGTTGAGTACCAGTGCCAGAACTTGTACCAGCTTGAGGGTAACAAGCGAATCACATGCAGAAACGGACAGTGGTCAGAGCCACCAAAGTGCTTACACCCGTGCGTAATCTCCCGAGAGATTATGGAGAACTACAACATCGCATTAAGGTGGACAGCCAAGCAGAAGCTGTACTCGAGAACAGGTGAGTCAGTTGAGTTCGTGTGCAAGCGGGGATACCGTCTTTCATCACGTTCTCACACATTGCGAACAACATGCTGGGATGGGAAGCTGGAGTACCCAACTTGCGCAAAGAGA
