# Supplementary material for: Expression of a human cDNA in moss results in spliced mRNAs and fragmentary protein isoforms
Source: Commun Biol. 2021 Aug 12;4:964. doi: 10.1038/s42003-021-02486-3 (PMC8361020; doi:10.1038/s42003-021-02486-3)
Supplement: Supplementary file 9 — Supplementary Data 7 [file 42003_2021_2486_MOESM9_ESM.txt]

Supplementary Data 7: Nucleic acid sequences of FIX, aspFIX, and optiFIX CDS including signal peptide (sequences used in Supplementary Fig. 6).
>FIX
ATGGGGGCATCGAGGAGTGTTCGATTGGCTTTCTTCTTGGTTGTTTTGGTAGTATTAGCAGCCTTAGCTGAGGCAACAGTTTTTCTTGATCATGAAAACGCCAACAAAATTCTGAATCGGCCAAAGAGGTATAATTCAGGTAAATTGGAAGAGTTTGTTCAAGGGAACCTTGAGAGAGAATGTATGGAAGAAAAGTGTAGTTTTGAAGAAGCACGAGAAGTTTTTGAAAACACTGAAAGAACAACTGAATTTTGGAAGCAGTATGTTGATGGAGATCAGTGTGAGTCCAATCCATGTTTAAATGGCGGCAGTTGCAAGGATGACATTAATTCCTATGAATGTTGGTGTCCCTTTGGATTTGAAGGAAAGAACTGTGAATTAGATGTAACATGTAACATTAAGAATGGCAGATGCGAGCAGTTTTGTAAAAATAGTGCTGATAACAAGGTGGTTTGCTCCTGTACTGAGGGATATCGACTTGCAGAAAACCAGAAATCATGTGAGCCAGCTGTACCCTTTCCATGTGGAAGAGTTTCTGTTTCACAAACTTCTAAGCTCACCCGTGCTGAGACTGTTTTTCCTGATGTGGACTATGTAAATTCTACTGAAGCTGAAACCATTTTGGATAACATCACTCAAAGCACCCAATCATTTAATGACTTCACTCGGGTTGTTGGTGGAGAAGATGCCAAACCAGGTCAATTCCCTTGGCAGGTTGTTTTGAATGGTAAAGTTGATGCATTCTGTGGAGGCTCTATCGTTAATGAAAAATGGATTGTAACTGCTGCCCACTGTGTTGAAACTGGTGTTAAAATTACAGTTGTCGCAGGTGAACATAATATTGAGGAGACAGAACATACAGAGCAAAAGCGAAATGTGATTCGAATTATTCCTCACCACAACTACAATGCAGCTATTAATAAGTACAACCATGACATTGCCCTTCTGGAACTGGACGAACCCTTAGTGCTAAACAGCTACGTTACACCTATTTGCATTGCTGACAAGGAATACACGAACATCTTCCTCAAATTTGGATCTGGCTATGTAAGTGGCTGGGGAAGAGTCTTCCACAAAGGGAGATCAGCTTTAGTTCTTCAGTACCTTAGAGTTCCACTTGTTGACCGAGCCACATGTCTTCGATCTACAAAGTTCACCATCTATAACAACATGTTCTGTGCTGGCTTCCATGAAGGAGGTAGAGATTCATGTCAAGGAGATAGTGGGGGACCCCATGTTACTGAAGTGGAAGGGACCAGTTTCTTAACTGGAATTATTAGCTGGGGTGAAGAGTGTGCAATGAAGGGTAAGTACGGCATCTATACCAAGGTATCCCGGTATGTCAACTGGATTAAGGAAAAAACCAAACTAACCCACCACCACCATCATCATCATCATTAG
>aspFIX
ATGGGGGCATCGAGGAGTGTTCGATTGGCTTTCTTCTTGGTTGTTTTGGTAGTATTAGCAGCCTTAGCTGAGGCAACAGTTTTTCTTGATCATGAAAACGCCAACAAAATTCTGAATCGGCCAAAGAGGTATAATTCTGGAAAATTGGAAGAGTTTGTTCAAGGGAACCTTGAGAGAGAATGTATGGAAGAAAAGTGTAGTTTTGAAGAAGCACGAGAAGTTTTTGAAAACACTGAAAGAACAACTGAATTTTGGAAGCAGTATGTTGATGGAGATCAGTGTGAGTCCAATCCATGTTTAAATGGCGGCAGTTGCAAGGATGACATTAATTCCTATGAATGTTGGTGTCCGTTCGGATTTGAAGGAAAGAACTGTGAATTAGATGTAACATGTAACATTAAGAATGGCAGATGCGAGCAGTTTTGTAAAAATAGTGCTGATAACAAGGTGGTTTGCTCCTGTACTGAGGGATATCGACTGGCTGAGAACCAGAAATCATGTGAGCCAGCTGTACCCTTTCCATGTGGAAGAGTTTCTGTTTCACAAACTTCTAAGCTCACCCGTGCTGAGACTGTTTTTCCTGATGTGGACTATGTAAATTCTACCGAGGCCGAGACCATTTTGGATAACATCACTCAAAGCACCCAATCATTTAATGACTTCACTCGGGTTGTTGGTGGAGAAGATGCCAAACCGGGACAATTCCCTTGGCAAGTCGTTTTGAATGGTAAAGTTGATGCATTCTGTGGAGGCTCTATCGTTAATGAAAAATGGATTGTAACTGCTGCCCACTGTGTTGAAACTGGTGTTAAAATTACAGTTGTCGCGGGAGAGCATAATATTGAGGAGACAGAACATACAGAGCAAAAGCGAAATGTGATTCGAATTATTCCTCACCACAACTACAATGCAGCTATTAATAAGTACAACCATGACATTGCCCTTCTGGAACTGGACGAACCCTTAGTGCTAAACAGCTACGTTACACCTATTTGCATTGCTGACAAGGAATACACGAACATCTTCCTCAAATTTGGATCTGGCTATGTAAGTGGCTGGGGAAGAGTCTTCCACAAAGGGAGATCAGCTTTAGTTCTTCAGTACCTTAGAGTTCCACTTGTTGACCGAGCCACATGTCTTCGATCTACAAAGTTCACCATCTATAACAACATGTTCTGTGCTGGCTTCCATGAAGGAGGTAGAGATTCATGTCAAGGAGATAGTGGGGGACCCCATGTTACTGAAGTGGAAGGGACCAGTTTCTTAACTGGAATTATTAGCTGGGGTGAAGAGTGTGCAATGAAGGGTAAGTACGGCATCTATACCAAGGTATCCCGGTATGTCAACTGGATTAAGGAAAAAACCAAACTAACCCACCACCACCATCATCATCATCATTAG
>optiFIX
ATGGGGGCATCGAGGAGTGTTCGATTGGCTTTCTTCTTGGTTGTTTTGGTAGTATTGGCTGCATTAGCCGAAGCTACAGTTTTCCTTGATCACGAGAACGCCAACAAGATTCTGAACCGGCCAAAGAGGTACAACTCTGGAAAGTTGGAGGAGTTCGTTCAAGGGAACCTTGAGAGAGAATGTATGGAAGAAAAATGTAGTTTTGAAGAGGCACGAGAGGTTTTCGAGAACACTGAGAGAACAACTGAGTTCTGGAAGCAGTACGTTGATGGAGATCAGTGCGAGTCCAACCCATGCTTAAACGGCGGCAGTTGCAAGGATGACATTAACTCCTACGAGTGCTGGTGCCCGTTCGGATTCGAGGGAAAGAACTGCGAGTTAGATGTAACATGCAACATTAAGAACGGCAGATGCGAGCAGTTCTGCAAGAACAGTGCTGATAACAAGGTGGTTTGCTCCTGCACTGAGGGATACCGACTGGCTGAGAACCAGAAGTCATGCGAGCCAGCTGTACCCTTCCCATGCGGAAGAGTTTCTGTTTCACAGACTTCTAAGCTCACCCGTGCTGAGACTGTTTTCCCTGATGTGGACTACGTAAACTCTACCGAGGCCGAGACCATTTTGGATAACATCACTCAGAGCACCCAGTCATTCAACGACTTCACTCGGGTTGTTGGTGGAGAGGATGCCAAGCCGGGACAGTTCCCCTGGCAAGTCGTTTTGAACGGTAAGGTTGATGCATTCTGCGGAGGCTCTATCGTTAACGAGAAGTGGATTGTAACTGCTGCCCACTGCGTTGAGACTGGTGTTAAGATTACAGTTGTCGCGGGAGAGCACAACATTGAGGAGACAGAGCACACAGAGCAGAAGCGAAACGTGATTCGAATTATTCCTCACCACAACTACAACGCAGCTATTAACAAGTACAACCACGACATTGCCCTTCTGGAGCTGGACGAGCCCTTAGTGCTAAACAGCTACGTTACACCTATTTGCATTGCTGACAAGGAGTACACGAACATCTTCCTCAAGTTCGGATCTGGCTACGTAAGTGGCTGGGGAAGAGTCTTCCACAAGGGGAGATCAGCTTTAGTTCTTCAATACCTTAGAGTTCCACTTGTTGACCGAGCCACATGCCTTCGATCTACAAAGTTCACCATCTACAACAACATGTTCTGCGCTGGCTTCCACGAGGGAGGTAGAGATTCATGCCAGGGAGATAGTGGGGGACCCCACGTTACTGAGGTGGAGGGGACCAGTTTCTTAACTGGAATTATTAGCTGGGGTGAGGAGTGCGCAATGAAGGGTAAGTACGGCATCTACACCAAGGTATCCCGGTACGTCAACTGGATTAAGGAGAAGACCAAGCTAACCCACCACCACCACCACCACCACCACTAG
